# Supplementary material for: Evaluation of the Skin-Sensitizing Potential of Brazilian Green Propolis
Source: Int J Mol Sci. 2021 Dec 17;22(24):13538. doi: 10.3390/ijms222413538 (PMC8704603; doi:10.3390/ijms222413538)
Supplement: Supplementary file 1 [file ijms-22-13538-s001.zip]

Archive with 1 entries (1 files):
- ijms-1487596-supplementary.pdf
